# Supplementary material for: EasyMetagenome: A user‐friendly and flexible pipeline for shotgun metagenomic analysis in microbiome research
Source: Imeta. 2025 Feb 14;4(1):e70001. doi: 10.1002/imt2.70001 (PMC11865343; doi:10.1002/imt2.70001)
Supplement: Supplementary file 2 — Table S1. Detailed information for human gut samples. Table S2. Detailed information for environmental samples. Table S3. Comparative average nucleotide identity (ANI) analysis between Alistipes putredinis MAG and diverse isolates of Alistipes putredinis from NCBI. [file IMT2-4-e70001-s002.xlsx]

## Sheet: Table S1
Table S1. Detailed information for human gut samples.
SampleID	Group	Gender	Age	RunAccession	BioProject
MY1	Young	male	23	SRR15051325	PRJNA675598
MY2	Young	male	35	SRR15051324	PRJNA675598
MY3	Young	male	47	SRR15051322	PRJNA675598
FY1	Young	female	23	SRR15051327	PRJNA675598
FY2	Young	female	35	SRR15051323	PRJNA675598
FY3	Young	female	47	SRR15051321	PRJNA675598
ME1	Elderly	male	88	SRR15051218	PRJNA675598
ME2	Elderly	male	89	SRR15051213	PRJNA675598
ME3	Elderly	male	89	SRR15051219	PRJNA675598
FE1	Elderly	female	85	SRR15051220	PRJNA675598
FE2	Elderly	female	85	SRR15051224	PRJNA675598
FE3	Elderly	female	86	SRR15051221	PRJNA675598
MC1	Centenarian	male	100+	SRR15051338	PRJNA675598
MC2	Centenarian	male	100+	SRR15051349	PRJNA675598
MC3	Centenarian	male	100+	SRR15051402	PRJNA675598
FC1	Centenarian	female	100+	SRR15051205	PRJNA675598
FC2	Centenarian	female	100+	SRR15051206	PRJNA675598
FC3	Centenarian	female	100+	SRR15051207	PRJNA675598

## Sheet: Table S2
Table S2. Detailed information for environmental samples.
SampleID	Group	PhageID	RunAccession	BioProject
CO1	Cooling	CoolingD21_1	SRR23005867	PRJNA918803
CO2	Cooling	CoolingD21_3	SRR23005866	PRJNA918803
CO3	Cooling	CoolingD21_5	SRR23005865	PRJNA918803
CO4	Cooling	CoolingD21_6	SRR23005864	PRJNA918803
MA1	Mature	MatureD35_1	SRR23005863	PRJNA918803
MA2	Mature	MatureD35_3	SRR23005873	PRJNA918803
MA3	Mature	MatureD35_5	SRR23005872	PRJNA918803
MA4	Mature	MatureD35_6	SRR23005871	PRJNA918803
ME1	Mesophilic	MesophilicD3_11	SRR23005537	PRJNA917055
ME2	Mesophilic	MesophilicD3_31	SRR23005520	PRJNA917055
ME3	Mesophilic	MesophilicD3_51	SRR23005517	PRJNA917055
ME4	Mesophilic	MesophilicD3_61	SRR23005514	PRJNA917055
TH1	Thermophilic	ThermophilicD7_11	SRR23005533	PRJNA917055
TH2	Thermophilic	ThermophilicD7_31	SRR23005530	PRJNA917055
TH3	Thermophilic	ThermophilicD7_51	SRR23005527	PRJNA917055
TH4	Thermophilic	ThermophilicD7_61	SRR23005523	PRJNA917055

## Sheet: Table S3
Table S3. Comparative average nucleotide identity (ANI) analysis between Alistipes Putredinis MAG and diverse isolates of Alistipes Putredinis from NCBI.
Genome ID	Isolate	GenBank ID	fastANI with Alistipes putredinis MAG as reference genome
			ANI value (%)	Matched fragments	Total fragments
1	COPD081	GCF_014866905.1	98.1882	611	743
2	COPD080	GCF_014866975.1	97.8361	583	698
3	bin_23_LilbubCat	GCF_026169775.1	97.2405	603	743
4	bin-134	GCF_029984715.1	97.2023	579	698
5	DOME_MAG_8938	GCF_036552045.1	97.9392	602	759
6	P010L1-29	GCF_037241745.1	98.0634	606	702
7	D1169bin5	GCF_041324055.1	98.5472	654	913
8	D5196bin12	GCF_041328665.1	98.944	658	918
9	ERR1600584-bin.43	GCF_905196785.1	98.1699	599	721
10	min17_bin49	GCF_928721935.1	98.262	633	799
11	ERR9578204_bin.22	GCF_958352675.1	98.8327	624	735
12	ERR9353503_bin.9	GCF_958416535.1	97.9558	606	740
13	ERR9762710_bin.50	GCF_958429185.1	98.7227	636	835
14	ERR10149245_bin.11	GCF_959025375.1	98.5608	648	888
15	Alistipes putredinis MAG	Alistipes putredinis MAG	100	692	692
